# Supplementary material for: A Buried Water Network Modulates the Activity of the Escherichia coli Disulphide Catalyst DsbA
Source: Antioxidants (Basel). 2023 Feb 4;12(2):380. doi: 10.3390/antiox12020380 (PMC9952396; doi:10.3390/antiox12020380)
Supplement: Supplementary file 1 [file antioxidants-12-00380-s001.zip]

Archive with 1 entries (1 files):
- antioxidants-2181489-supplementary.pdf
